# Supplementary material for: Ferroptosis and triple-negative breast cancer: Potential therapeutic targets
Source: Front Oncol. 2022 Dec 9;12:1017041. doi: 10.3389/fonc.2022.1017041 (PMC9780505; doi:10.3389/fonc.2022.1017041)
Supplement: Supplementary file 2 [file Table_2.xlsx]

## Sheet: Sheet1
Supplementary Table 2. 2442 compounds targeting the prognostic genes of Cox models in TNBC from CTD.
Chemical Name	Chemical ID	Interaction Count	Organism Count
Decitabine	D000077209	50	2
Dexamethasone	D003907	50	3
Lipopolysaccharides	D008070	46	3
Iron	D007501	46	7
1-Methyl-3-isobutylxanthine	D015056	45	1
Rosiglitazone	D000077154	45	1
Hydrocortisone	D006854	44	1
Triiodothyronine	D014284	44	1
Hydrogen Peroxide	D006861	32	2
Particulate Matter	D052638	25	3
Silicon Dioxide	D012822	23	1
Resveratrol	D000077185	23	3
Arsenic Trioxide	D000077237	22	2
Vehicle Emissions	D001335	22	3
Estradiol	D004958	22	5
lipopolysaccharide, Escherichia coli O111 B4	C440499	21	2
Aluminum	D000535	21	1
rosemarinic acid	C530393	19	1
sodium arsenite	C017947	18	3
tetrachlorobenzoquinone	C000591600	18	2
3,4,5,3',4'-pentachlorobiphenyl	C023035	18	4
palbociclib	C500026	17	2
Tetrachlorodibenzodioxin	D013749	17	3
Lipopolysaccharides	D008070	17	3
Quercetin	D011794	16	2
Fulvestrant	D000077267	16	4
Arsenic	D001151	15	2
lipopolysaccharide, E coli O55-B5	C482199	15	3
Oxygen	D010100	15	2
Rosiglitazone	D000077154	15	2
Hydrogen Peroxide	D006861	14	3
Resveratrol	D000077185	14	2
Cyclosporine	D016572	14	3
Valproic Acid	D014635	14	2
9,10-Dimethyl-1,2-benzanthracene	D015127	13	1
Diethylnitrosamine	D004052	13	2
Ethanol	D000431	13	3
Glucose	D005947	13	2
Lycopene	D000077276	13	1
Benzo(a)pyrene	D001564	13	2
Ethinyl Estradiol	D004997	13	4
Oxygen	D010100	13	3
Quercetin	D011794	13	4
Benzo(a)pyrene	D001564	12	3
Asbestos, Crocidolite	D017638	12	2
Carbon Tetrachloride	D002251	12	2
bisphenol A	C006780	12	2
methylmercuric chloride	C004925	12	3
bisphenol A	C006780	12	5
Nanotubes, Carbon	D037742	11	1
sodium arsenite	C017947	11	2
Cyclosporine	D016572	11	3
Sulfasalazine	D012460	11	2
Tobacco Smoke Pollution	D014028	11	2
Valproic Acid	D014635	11	3
Copper	D003300	11	4
Manganese	D008345	11	3
hydroquinone	C031927	10	1
Nanotubes, Carbon	D037742	10	2
Sulfur Dioxide	D013458	10	1
Ornithine Decarboxylase Inhibitors	D065108	10	1
YM 155	C523798	10	1
Estradiol	D004958	10	2
sodium arsenite	C017947	10	3
Benzo(a)pyrene	D001564	10	2
3,4,3',4'-tetrachlorobiphenyl	C028451	10	2
Dexamethasone	D003907	10	3
Sodium Selenite	D018038	10	1
Cadmium Chloride	D019256	9	1
Ethanol	D000431	9	2
Tetrachlorodibenzodioxin	D013749	9	3
Doxorubicin	D004317	9	3
endotoxin, Escherichia coli	C044101	9	2
Aflatoxin B1	D016604	9	3
Tetrachlorodibenzodioxin	D013749	9	3
bisphenol A	C006780	9	3
Deferoxamine	D003676	9	1
Acetylcysteine	D000111	8	2
Asbestos, Crocidolite	D017638	8	2
Azacitidine	D001374	8	3
Streptozocin	D013311	8	1
Tetrachlorodibenzodioxin	D013749	8	3
Tobacco Smoke Pollution	D014028	8	2
Estradiol	D004958	8	2
Grape Seed Proanthocyanidins	C511402	8	1
Oleanolic Acid	D009828	8	1
deoxynivalenol	C007262	8	1
Resveratrol	D000077185	8	1
4-(5-benzo(1,3)dioxol-5-yl-4-pyridin-2-yl-1H-imidazol-2-yl)benzamide	C459179	8	1
Arsenic Trioxide	D000077237	8	1
dorsomorphin	C516138	8	1
Acetaminophen	D000082	8	3
Chloroquine	D002738	8	1
quizartinib	C544967	8	1
spautin-1	C000591235	8	1
Acetaminophen	D000082	8	2
Glucose	D005947	8	1
methyl-beta-cyclodextrin	C108732	8	3
sodium arsenite	C017947	8	3
Tetrachlorodibenzodioxin	D013749	8	3
Aflatoxin B1	D016604	8	2
bisphenol A	C006780	8	3
Lipopolysaccharides	D008070	8	2
Orlistat	D000077403	8	1
Sitagliptin Phosphate	D000068900	8	2
arsenite	C015001	7	2
Azoxymethane	D001397	7	1
Desoxycorticosterone Acetate	D064791	7	1
Doxorubicin	D004317	7	2
Sodium Fluoride	D012969	7	2
Valproic Acid	D014635	7	1
bisphenol A	C006780	7	2
Cyclosporine	D016572	7	1
Diethylnitrosamine	D004052	7	2
Dexamethasone	D003907	7	2
fullerene C60	C069837	7	1
graphene oxide	C000628730	7	1
kaempferol 3-O-sophoroside	C064309	7	1
Acetaminophen	D000082	7	3
Glutathione	D005978	7	2
Particulate Matter	D052638	7	3
4-(5-benzo(1,3)dioxol-5-yl-4-pyridin-2-yl-1H-imidazol-2-yl)benzamide	C459179	7	1
dorsomorphin	C516138	7	1
4-(5-benzo(1,3)dioxol-5-yl-4-pyridin-2-yl-1H-imidazol-2-yl)benzamide	C459179	7	1
bisphenol A	C006780	7	4
dorsomorphin	C516138	7	1
arsenite	C015001	7	2
Benzo(a)pyrene	D001564	7	2
Raloxifene Hydrochloride	D020849	7	4
Toluene 2,4-Diisocyanate	D014051	7	2
bisphenol A	C006780	7	3
Benzo(a)pyrene	D001564	7	2
Carbon Tetrachloride	D002251	7	2
Chromium	D002857	7	2
bisphenol A	C006780	7	2
Tetrachlorodibenzodioxin	D013749	7	3
1,2-Dimethylhydrazine	D019813	6	1
2-Acetylaminofluorene	D015073	6	1
Cisplatin	D002945	6	1
Dioxins	D004147	6	1
Etoposide	D005047	6	2
Nicotine	D009538	6	1
Quercetin	D011794	6	2
trichostatin A	C012589	6	1
gamma-mangostin	C102777	6	2
manganese chloride	C025340	6	1
Particulate Matter	D052638	6	3
tert-Butylhydroperoxide	D020122	6	1
Acetylmuramyl-Alanyl-Isoglutamine	D000119	6	1
Cisplatin	D002945	6	2
Cystine	D003553	6	3
Paraquat	D010269	6	3
Aflatoxin B1	D016604	6	3
Dietary Fats	D004041	6	2
Particulate Matter	D052638	6	2
sodium arsenite	C017947	6	1
Valproic Acid	D014635	6	1
Valproic Acid	D014635	6	1
2-chloroethyl ethyl sulfide	C031278	6	2
Lysophosphatidylcholines	D008244	6	1
Ozone	D010126	6	2
SB 203580	C093642	6	2
Ozone	D010126	6	2
Tetrachlorodibenzodioxin	D013749	6	3
Doxorubicin	D004317	6	2
Folic Acid	D005492	6	1
Methapyrilene	D008701	6	2
Tetrachlorodibenzodioxin	D013749	6	3
Adenosine	D000241	6	1
saxagliptin	C502994	6	2
Asbestos, Amosite	D017639	5	1
bisphenol A	C006780	5	3
epigallocatechin gallate	C045651	5	1
Irinotecan	D000077146	5	1
methylselenic acid	C008493	5	1
Resveratrol	D000077185	5	1
Thioacetamide	D013853	5	1
Valproic Acid	D014635	5	1
Acetaminophen	D000082	5	3
Benzo(a)pyrene	D001564	5	2
Cadmium Chloride	D019256	5	3
Cisplatin	D002945	5	2
Valproic Acid	D014635	5	1
2,3,5-trichloro-6-phenyl-(1,4)benzoquinone	C587734	5	1
apigenin-6,8-di-C-glycopyranoside	C530449	5	1
aspalathin	C517016	5	0
Curcumin	D003474	5	1
neo-gambogic acid	C045863	5	1
nothofagin	C528728	5	0
scolymoside	C458139	5	1
Valproic Acid	D014635	5	1
Air Pollutants	D000393	5	2
Bilirubin	D001663	5	1
Carbon Tetrachloride	D002251	5	2
diethyl maleate	C014476	5	3
Ozone	D010126	5	2
Carbon Tetrachloride	D002251	5	2
Estradiol	D004958	5	2
Genistein	D019833	5	1
Nanotubes, Carbon	D037742	5	2
Resveratrol	D000077185	5	3
Tunicamycin	D014415	5	1
sulforaphane	C016766	5	2
Arsenic Trioxide	D000077237	5	1
Cisplatin	D002945	5	3
Dietary Fats	D004041	5	2
dorsomorphin	C516138	5	2
Semaxinib	C116890	5	1
Sodium, Dietary	D012982	5	1
Tobacco Smoke Pollution	D014028	5	2
trichostatin A	C012589	5	2
1-Methyl-4-phenyl-1,2,3,6-tetrahydropyridine	D015632	5	1
Phenobarbital	D010634	5	1
Valproic Acid	D014635	5	1
Acetaminophen	D000082	5	2
Cadmium Chloride	D019256	5	3
Clofibrate	D002994	5	3
Ethinyl Estradiol	D004997	5	3
Lead	D007854	5	1
1-Methyl-4-phenyl-1,2,3,6-tetrahydropyridine	D015632	5	1
alanylproline-4-nitroanilide	C083013	5	3
glycylproline 4-nitroanilide	C042892	5	3
Valproic Acid	D014635	5	2
Vildagliptin	D000077597	5	1
Benzene	D001554	4	1
chromium hexavalent ion	C074702	4	3
Folic Acid	D005492	4	2
Glucose	D005947	4	2
sulforaphane	C016766	4	1
Benzo(a)pyrene	D001564	4	1
Cyclosporine	D016572	4	1
Aflatoxin B1	D016604	4	3
Carbon Tetrachloride	D002251	4	2
Dietary Fats	D004041	4	2
Dronabinol	D013759	4	3
Ethanol	D000431	4	3
indole-3-carbinol	C016517	4	1
Particulate Matter	D052638	4	2
pirinixic acid	C006253	4	3
Progesterone	D011374	4	3
Tobacco Smoke Pollution	D014028	4	2
Adenosine Triphosphate	D000255	4	1
artenimol	C039060	4	1
Azacitidine	D001374	4	1
Bleomycin	D001761	4	2
Calcitriol	D002117	4	2
cobaltiprotoporphyrin	C007095	4	1
Diclofenac	D004008	4	3
dienogest	C023635	4	1
Dietary Fats	D004041	4	2
emodin-6-O-glucoside	C583240	4	2
Freund's Adjuvant	D005620	4	1
Glycyrrhizic Acid	D019695	4	2
lead acetate	C008261	4	1
manganese(III)-tetrakis(4-benzoic acid)porphyrin	C097284	4	2
MK615 extract	C517469	4	1
Progesterone	D011374	4	1
tanshinone II A sodium sulfonate	C024894	4	1
Toluene 2,4-Diisocyanate	D014051	4	1
Troglitazone	D000077288	4	1
Valproic Acid	D014635	4	3
Antimycin A	D000968	4	1
bisphenol A	C006780	4	3
Polyamines	D011073	4	1
Tetrachlorodibenzodioxin	D013749	4	2
trichostatin A	C012589	4	1
1-Methyl-4-phenylpyridinium	D015655	4	2
Cadmium	D002104	4	1
Cannabidiol	D002185	4	2
Copper	D003300	4	3
Ethanol	D000431	4	2
Hydrogen Peroxide	D006861	4	1
(+)-JQ1 compound	C561695	4	2
Methylmercury Compounds	D008767	4	2
Tetradecanoylphorbol Acetate	D013755	4	3
Diethylnitrosamine	D004052	4	2
Ethanol	D000431	4	3
methylmercuric chloride	C004925	4	1
nobiletin	C008661	4	2
perfluorooctanoic acid	C023036	4	2
Phenobarbital	D010634	4	2
Trichloroethylene	D014241	4	2
Ethanol	D000431	4	2
Tetrachlorodibenzodioxin	D013749	4	2
Tretinoin	D014212	4	1
4-(5-benzo(1,3)dioxol-5-yl-4-pyridin-2-yl-1H-imidazol-2-yl)benzamide	C459179	4	1
Acetylcysteine	D000111	4	1
Aldosterone	D000450	4	1
Cadmium	D002104	4	2
Monocrotaline	D016686	4	1
Nitric Oxide	D009569	4	1
Particulate Matter	D052638	4	2
Progesterone	D011374	4	3
Simvastatin	D019821	4	3
Streptozocin	D013311	4	1
Aflatoxin B1	D016604	4	2
pirinixic acid	C006253	4	2
Busulfan	D002066	4	1
Cyclosporine	D016572	4	2
Ethylene Glycol	D019855	4	1
Gallium	D005708	4	2
Monocrotaline	D016686	4	1
Nickel	D009532	4	2
Particulate Matter	D052638	4	1
sodium arsenite	C017947	4	1
Tobacco Smoke Pollution	D014028	4	2
Zearalenone	D015025	4	1
Acetaminophen	D000082	4	2
Benzo(a)pyrene	D001564	4	2
Cyclosporine	D016572	4	2
Dietary Fats	D004041	4	2
Doxorubicin	D004317	4	1
Progesterone	D011374	4	1
Streptozocin	D013311	4	1
Tobacco Smoke Pollution	D014028	4	2
2-amino-6-boronohexanoic acid	C121228	3	2
Arsenicals	D001152	3	1
Asbestos	D001194	3	1
Butyric Acid	D020148	3	1
Cannabidiol	D002185	3	3
Copper	D003300	3	1
DDT	D003634	3	1
Diethylhexyl Phthalate	D004051	3	2
Dronabinol	D013759	3	3
Ethylnitrosourea	D005038	3	1
Fenbendazole	D005273	3	1
Fluorides	D005459	3	1
Galactose	D005690	3	1
Glucaric Acid	D005937	3	1
Hydralazine	D006830	3	2
Hydroxyurea	D006918	3	1
Masoprocol	D009637	3	1
Niacinamide	D009536	3	1
pirinixic acid	C006253	3	2
quinoline	C037219	3	1
Sodium Glutamate	D012970	3	2
T-2 Toxin	D013605	3	2
Urethane	D014520	3	1
Zidovudine	D015215	3	2
4-(5-benzo(1,3)dioxol-5-yl-4-pyridin-2-yl-1H-imidazol-2-yl)benzamide	C459179	3	1
dorsomorphin	C516138	3	1
2,2',4,4'-tetrabromodiphenyl ether	C511295	3	3
Copper	D003300	3	2
Dexamethasone	D003907	3	2
Gasoline	D005742	3	1
Nanotubes, Carbon	D037742	3	1
perfluorooctanoic acid	C023036	3	3
Polycyclic Aromatic Hydrocarbons	D011084	3	1
Rotenone	D012402	3	2
Silicon Dioxide	D012822	3	1
sodium arsenite	C017947	3	2
Tretinoin	D014212	3	1
Tunicamycin	D014415	3	1
1,2-Dimethylhydrazine	D019813	3	2
2',3'-dialdehyde ATP	C017199	3	1
Arsenic Trioxide	D000077237	3	1
bisphenol A	C006780	3	2
Blood Glucose	D001786	3	1
Buthionine Sulfoximine	D019328	3	2
Chlorpyrifos	D004390	3	1
Cisplatin	D002945	3	1
Coumestrol	D003375	3	1
Decitabine	D000077209	3	1
diphenyleneiodonium	C007517	3	1
Dust	D004391	3	1
Ethinyl Estradiol	D004997	3	2
Gallic Acid	D005707	3	1
Ionomycin	D015759	3	2
Melatonin	D008550	3	1
Paraquat	D010269	3	1
Permethrin	D026023	3	1
polyhexamethyleneguanidine	C060540	3	1
Pyridostigmine Bromide	D011729	3	1
Simvastatin	D019821	3	2
Tetradecanoylphorbol Acetate	D013755	3	2
Trinitrobenzenesulfonic Acid	D014302	3	1
Vincristine	D014750	3	2
AICA ribonucleotide	C031143	3	1
Dibutyl Phthalate	D003993	3	2
Ethinyl Estradiol	D004997	3	1
Flurbiprofen	D005480	3	1
Ibuprofen	D007052	3	1
N-Methylaspartate	D016202	3	1
Sodium Azide	D019810	3	1
2,2',4,4'-tetrabromodiphenyl ether	C511295	3	1
Acrolein	D000171	3	1
Acrylamide	D020106	3	2
aluminum citrate	C455846	3	1
Azathioprine	D001379	3	1
Chlorpyrifos	D004390	3	3
cinnamaldehyde	C012843	3	1
cobaltous chloride	C018021	3	2
Cocaine	D003042	3	1
Copper Sulfate	D019327	3	1
lead acetate	C008261	3	2
Magnetite Nanoparticles	D058185	3	2
Oxygen	D010100	3	2
Phenobarbital	D010634	3	2
Silver	D012834	3	2
Succimer	D004113	3	2
tetrabromobisphenol A	C020806	3	2
trichostatin A	C012589	3	1
Tunicamycin	D014415	3	2
Zymosan	D015054	3	2
1-Methyl-4-phenylpyridinium	D015655	3	2
2,2',4,4'-tetrabromodiphenyl ether	C511295	3	3
Amitriptyline	D000639	3	1
Arsenic Trioxide	D000077237	3	1
Copper	D003300	3	2
Dronabinol	D013759	3	2
entinostat	C118739	3	1
Fluoxetine	D005473	3	1
Fulvestrant	D000077267	3	2
Gasoline	D005742	3	1
Oxaliplatin	D000077150	3	2
Polycyclic Aromatic Hydrocarbons	D011084	3	1
Rotenone	D012402	3	2
Tamoxifen	D013629	3	2
Atrazine	D001280	3	2
Benzo(a)pyrene	D001564	3	2
Carbon Tetrachloride	D002251	3	2
Doxorubicin	D004317	3	1
methylmercuric chloride	C004925	3	1
Pilocarpine	D010862	3	1
Rotenone	D012402	3	3
trichostatin A	C012589	3	1
2,2'-(hydroxynitrosohydrazono)bis-ethanamine	C094210	3	1
AG 1879	C412373	3	2
Cholesterol	D002784	3	3
Dimethylnitrosamine	D004128	3	1
Doxorubicin	D004317	3	3
Fluorouracil	D005472	3	1
(+)-JQ1 compound	C561695	3	1
lipopolysaccharide, Escherichia coli O111 B4	C440499	3	1
Manganese	D008345	3	1
Methotrexate	D008727	3	1
Mifepristone	D015735	3	2
Nitroprusside	D009599	3	1
Silicon Dioxide	D012822	3	2
titanium dioxide	C009495	3	2
triadimefon	C032910	3	1
Caffeine	D002110	3	1
Carbon Tetrachloride	D002251	3	1
Coumestrol	D003375	3	1
Cyclosporine	D016572	3	1
Estradiol	D004958	3	2
Ethinyl Estradiol	D004997	3	2
Pentachlorophenol	D010416	3	2
Progesterone	D011374	3	2
Resveratrol	D000077185	3	2
4-(5-benzo(1,3)dioxol-5-yl-4-pyridin-2-yl-1H-imidazol-2-yl)benzamide	C459179	3	1
alpha-Chlorohydrin	D000517	3	1
Cadmium	D002104	3	3
Cisplatin	D002945	3	3
Deferiprone	D000077543	3	2
deoxynivalenol	C007262	3	1
Ethylmaleimide	D005033	3	2
Isoflurophate	D007531	3	2
nonylphenol	C025256	3	2
oxophenylarsine	C029341	3	2
perfluoro-n-nonanoic acid	C101816	3	2
Resveratrol	D000077185	3	2
alogliptin	C520853	3	2
Carbon Tetrachloride	D002251	3	2
Estradiol	D004958	3	2
Nanotubes, Carbon	D037742	3	1
pirinixic acid	C006253	3	1
2-amino-1-methyl-6-phenylimidazo(4,5-b)pyridine	C049584	2	1
3,5,3',4',5'-pentamethoxystilbene	C494914	2	1
3'-methoxy-4'-nitroflavone	C091768	2	1
4-(5-benzo(1,3)dioxol-5-yl-4-pyridin-2-yl-1H-imidazol-2-yl)benzamide	C459179	2	1
4-(N-methyl-N-nitrosamino)-1-(3-pyridyl)-1-butanone	C016583	2	1
Aflatoxin B1	D016604	2	1
Air Pollutants, Occupational	D000395	2	1
alpha-Chlorohydrin	D000517	2	1
Ammonium Chloride	D000643	2	1
Asbestos, Serpentine	D017632	2	1
beryllium sulfate	C020711	2	1
butylidenephthalide	C026105	2	1
Cacodylic Acid	D002101	2	2
caffeic acid phenethyl ester	C055494	2	1
Calcium Chloride	D002122	2	1
Carbon Tetrachloride	D002251	2	1
chromic acid	C034944	2	1
Chromium	D002857	2	1
Curcumin	D003474	2	1
dioscin	C019357	2	1
dorsomorphin	C516138	2	1
entinostat	C118739	2	1
Estradiol	D004958	2	1
furan	C039281	2	1
Grape Seed Proanthocyanidins	C511402	2	1
Harmine	D006247	2	1
hexabromocyclododecane	C089796	2	2
Hydrochlorothiazide	D006852	2	1
Hydrogen Peroxide	D006861	2	1
imidacloprid	C082359	2	1
(+)-JQ1 compound	C561695	2	1
Maneb	D008344	2	1
Mecamylamine	D008464	2	1
mercuric bromide	C042720	2	1
methoxyacetic acid	C013598	2	1
methyleugenol	C005223	2	1
methylmercuric chloride	C004925	2	2
mithramycin A	C066851	2	2
Mustard Gas	D009151	2	1
nickel subsulfide	C017557	2	1
ON123300	C000594117	2	1
Oxygen	D010100	2	1
Ozone	D010126	2	1
Paraquat	D010269	2	1
perfluorooctanoic acid	C023036	2	1
Phenylmercuric Acetate	D010662	2	1
Phytic Acid	D010833	2	1
Pilocarpine	D010862	2	1
Piroxicam	D010894	2	1
Potassium Dichromate	D011192	2	1
Propylthiouracil	D011441	2	1
Reserpine	D012110	2	1
S110 compound	C551539	2	1
sodium arsenate	C009277	2	1
sodium bichromate	C016104	2	1
Spironolactone	D013148	2	1
Tetradecanoylphorbol Acetate	D013755	2	2
Tretinoin	D014212	2	1
Triclosan	D014260	2	1
wogonin	C085514	2	1
Aflatoxin B1	D016604	2	1
Phenylmercuric Acetate	D010662	2	1
Tetrachlorodibenzodioxin	D013749	2	1
trichostatin A	C012589	2	1
1,2-Dimethylhydrazine	D019813	2	1
1-Methyl-4-phenylpyridinium	D015655	2	2
Acetylcysteine	D000111	2	1
aristolochic acid I	C000228	2	1
beta-Naphthoflavone	D019324	2	2
Cadmium	D002104	2	2
Cannabidiol	D002185	2	1
Carbamazepine	D002220	2	1
Cobalt	D003035	2	1
Drugs, Chinese Herbal	D004365	2	1
Flutamide	D005485	2	1
Folic Acid	D005492	2	1
furan	C039281	2	1
Neomycin	D009355	2	1
Oxygen	D010100	2	1
Ozone	D010126	2	1
perfluorooctane sulfonic acid	C076994	2	1
Testosterone	D013739	2	1
Trichloroethylene	D014241	2	2
Triclosan	D014260	2	1
tungsten carbide	C002802	2	1
Zinc	D015032	2	1
Zoledronic Acid	D000077211	2	1
1-(3,4-dihydroxyphenyl)-3-(2-methoxyphenyl)prop-2-en-1-one	C000603962	2	1
1,5-dihydroxyisoquinoline	C095653	2	1
2-(4-morpholinyl)-8-phenyl-4H-1-benzopyran-4-one	C085911	2	1
2-chloroethyl ethyl sulfide	C031278	2	1
3,3'-iminodipropionitrile	C008110	2	1
Acetaminophen	D000082	2	1
Acetylcysteine	D000111	2	1
angelicae sinensis extract	C044613	2	1
Asbestos, Serpentine	D017632	2	2
Atrazine	D001280	2	2
Benzo(a)pyrene	D001564	2	2
Cadmium	D002104	2	2
Carbamazepine	D002220	2	2
Cholecalciferol	D002762	2	1
Copper	D003300	2	2
Corticosterone	D003345	2	1
corynoxine B	C000600670	2	1
Cyclosporine	D016572	2	2
Cytarabine	D003561	2	1
Dextran Sulfate	D016264	2	1
dong quai	C109695	2	1
Drinking Water	D060766	2	1
Enalapril	D004656	2	2
Enalaprilat	D015773	2	1
Estradiol	D004958	2	1
ethyl pyruvate	C046522	2	1
Etoposide	D005047	2	1
Floxacillin	D005436	2	2
Folic Acid	D005492	2	1
Furosemide	D005665	2	1
GW 506033X	C000617853	2	1
Halothane	D006221	2	1
JP8 aviation fuel	C098607	2	1
Lidocaine	D008012	2	1
Lignans	D017705	2	1
Lithium Chloride	D018021	2	1
Metformin	D008687	2	1
Methimazole	D008713	2	1
Monocrotaline	D016686	2	2
N-(oxo-5,6-dihydrophenanthridin-2-yl)-N,N-dimethylacetamide hydrochloride	C434926	2	2
ovalbumin-alum	C446402	2	1
Ozone	D010126	2	1
Paclitaxel	D017239	2	2
Pilocarpine	D010862	2	1
Plant Extracts	D010936	2	1
Polymyxin B	D011112	2	1
potassium chromate(VI)	C027373	2	1
protocatechualdehyde	C005581	2	2
Raloxifene Hydrochloride	D020849	2	2
saxagliptin	C502994	2	1
sesamol	C025583	2	1
Streptozocin	D013311	2	1
Testosterone	D013739	2	1
Tetrachlorodibenzodioxin	D013749	2	1
Thioacetamide	D013853	2	1
Topotecan	D019772	2	2
Uranium	D014501	2	1
uranyl acetate	C005460	2	1
Vehicle Emissions	D001335	2	2
Vitamin E	D014810	2	1
zinc protoporphyrin	C017803	2	2
1,2-Dimethylhydrazine	D019813	2	1
1-Methyl-4-phenylpyridinium	D015655	2	2
3-methyladenine	C025946	2	1
4-(4-fluorophenyl)-2-(4-hydroxyphenyl)-5-(4-pyridyl)imidazole	C090942	2	1
Acetaminophen	D000082	2	2
Arsenic Trioxide	D000077237	2	1
Benzo(a)pyrene	D001564	2	2
benzyloxycarbonylleucyl-leucyl-leucine aldehyde	C072553	2	1
Folic Acid	D005492	2	1
Lipopolysaccharides	D008070	2	1
pirinixic acid	C006253	2	1
Putrescine	D011700	2	1
Urethane	D014520	2	1
1-(2-cyano-3,12-dioxooleana-1,9-dien-28-oyl) imidazole	C472829	2	1
1,2-dihydroxynaphthalene	C050642	2	1
1-(2-trifluoromethoxyphenyl)-2-nitroethanone	C576882	2	2
1-methylanthracene	C051246	2	1
2,3-bis(3'-hydroxybenzyl)butyrolactone	C029497	2	1
3,4,5,3',4'-pentachlorobiphenyl	C023035	2	1
4-(4-fluorophenyl)-2-(4-hydroxyphenyl)-5-(4-pyridyl)imidazole	C090942	2	1
7,8-Dihydro-7,8-dihydroxybenzo(a)pyrene 9,10-oxide	D015123	2	1
Acetylcysteine	D000111	2	2
Aerosols	D000336	2	1
alpha-pinene	C005451	2	1
alpha-Tocopherol	D024502	2	1
Ampicillin	D000667	2	1
Arsenic	D001151	2	1
Atrazine	D001280	2	2
Benzene	D001554	2	1
Cadmium Chloride	D019256	2	1
celastrol	C050414	2	1
chloroquine diphosphate	C023676	2	1
Clavulanic Acid	D019818	2	1
Coumestrol	D003375	2	1
Cuprizone	D003471	2	1
Curcumin	D003474	2	2
Cyclophosphamide	D003520	2	1
Diazinon	D003976	2	1
Diclofenac	D004008	2	1
Diethylstilbestrol	D004054	2	1
Diquat	D004178	2	2
Doxorubicin	D004317	2	1
Dronabinol	D013759	2	2
elesclomol	C512195	2	1
Endosulfan	D004726	2	2
enniatins	C100264	2	1
entinostat	C118739	2	1
erastin	C477224	2	1
Ethinyl Estradiol	D004997	2	2
Eugenol	D005054	2	1
fluoranthene	C007738	2	1
Formaldehyde	D005557	2	2
Genistein	D019833	2	2
glycidamide	C071834	2	1
Hexachlorocyclohexane	D001556	2	1
lipopolysaccharide, E coli O55-B5	C482199	2	1
Lipopolysaccharides	D008070	2	1
mercuric bromide	C042720	2	1
methacrylaldehyde	C039175	2	1
motexafin gadolinium	C437683	2	1
Nickel	D009532	2	1
nickel chloride	C022838	2	2
Panobinostat	D000077767	2	1
p-Chloromercuribenzoic Acid	D020245	2	1
pentabromodiphenyl ether	C086401	2	1
Phenylmercuric Acetate	D010662	2	1
Prednisolone	D011239	2	1
Propofol	D015742	2	1
Propylthiouracil	D011441	2	1
Quercetin	D011794	2	1
Reactive Oxygen Species	D017382	2	1
resorcinol	C031389	2	1
Silicon Dioxide	D012822	2	1
tert-Butylhydroperoxide	D020122	2	1
Thioctic Acid	D008063	2	1
titanium dioxide	C009495	2	2
Toluene	D014050	2	1
Tretinoin	D014212	2	1
Trichloroethylene	D014241	2	2
Vehicle Emissions	D001335	2	1
Vitamin K 3	D024483	2	1
Vorinostat	D000077337	2	1
Zinc Acetate	D019345	2	1
1-Naphthylisothiocyanate	D015058	2	2
2,3,7,8-tetrachlorodibenzofuran	C014211	2	2
Amino Acids	D000596	2	1
Amiodarone	D000638	2	1
Atrazine	D001280	2	2
beta-Naphthoflavone	D019324	2	1
Cadmium Chloride	D019256	2	2
Cannabidiol	D002185	2	1
Cisplatin	D002945	2	2
Clozapine	D003024	2	1
Cuprizone	D003471	2	1
Dexamethasone	D003907	2	2
Diclofenac	D004008	2	2
Dimethylnitrosamine	D004128	2	2
Fenofibrate	D011345	2	2
Flecainide	D005424	2	1
Folic Acid	D005492	2	1
Imipramine	D007099	2	1
indole-3-carbinol	C016517	2	1
Isoproterenol	D007545	2	1
(+)-JQ1 compound	C561695	2	1
Ketoconazole	D007654	2	1
lead acetate	C008261	2	2
Loratadine	D017336	2	1
mercuric bromide	C042720	2	1
Metformin	D008687	2	1
monomethylarsonous acid	C406082	2	1
nickel chloride	C022838	2	1
ochratoxin A	C025589	2	1
Oxygen	D010100	2	2
Palm Oil	D000073878	2	1
Panobinostat	D000077767	2	1
p-Chloromercuribenzoic Acid	D020245	2	1
pentabromodiphenyl ether	C086401	2	1
Phenylmercuric Acetate	D010662	2	1
pirinixic acid	C006253	2	2
Potassium Dichromate	D011192	2	1
Progesterone	D011374	2	1
Pyrogallol	D011748	2	1
Sertraline	D020280	2	1
Sotalol	D013015	2	1
Thapsigargin	D019284	2	1
Topotecan	D019772	2	1
trichostatin A	C012589	2	1
triphenyl phosphate	C005445	2	2
tris(1,3-dichloro-2-propyl)phosphate	C016805	2	2
tris(2-butoxyethyl) phosphate	C013320	2	2
Troglitazone	D000077288	2	1
Zimeldine	D015031	2	1
Zoledronic Acid	D000077211	2	1
1,2-Dimethylhydrazine	D019813	2	1
1-Methyl-4-phenylpyridinium	D015655	2	1
Aflatoxin B1	D016604	2	2
Cadmium Chloride	D019256	2	1
cupric chloride	C029892	2	1
Cyclosporine	D016572	2	2
Dietary Fats	D004041	2	1
Dimethyl Fumarate	D000069462	2	1
entinostat	C118739	2	1
Ethambutol	D004977	2	1
Folic Acid	D005492	2	1
Genistein	D019833	2	1
Gentamicins	D005839	2	1
Hydrogen Peroxide	D006861	2	1
mercuric bromide	C042720	2	1
Nanotubes, Carbon	D037742	2	1
N-Methyl-3,4-methylenedioxyamphetamine	D018817	2	2
N,N,N',N'-tetrakis(2-pyridylmethyl)ethylenediamine	C044387	2	2
Panobinostat	D000077767	2	1
Paraquat	D010269	2	1
Particulate Matter	D052638	2	2
pepstatin	C031375	2	1
perfluorooctane sulfonic acid	C076994	2	1
Phenylmercuric Acetate	D010662	2	1
PP242	C572919	2	1
sodium arsenite	C017947	2	1
Tobacco Smoke Pollution	D014028	2	2
Trehalose	D014199	2	1
1,2-Dimethylhydrazine	D019813	2	1
1-hydroxy-2-oxo-3,3-bis(2-aminoethyl)-1-triazene	C105351	2	1
Acrolein	D000171	2	1
alpha-pinene	C005451	2	1
Ammonium Chloride	D000643	2	1
Anisomycin	D000841	2	1
Atrazine	D001280	2	2
benzyloxycarbonylleucyl-leucyl-leucine aldehyde	C072553	2	2
Cadmium Chloride	D019256	2	2
Calcium	D002118	2	1
Carbon Tetrachloride	D002251	2	1
chloropicrin	C100187	2	1
Chromium	D002857	2	1
chrysene	C031180	2	1
Coumestrol	D003375	2	1
Cyclosporine	D016572	2	1
Decitabine	D000077209	2	1
Deferoxamine	D003676	2	1
Diethylhexyl Phthalate	D004051	2	2
Diethylnitrosamine	D004052	2	2
Diuron	D004237	2	1
Ethanol	D000431	2	2
Ethinyl Estradiol	D004997	2	2
fipronil	C082360	2	2
Folic Acid	D005492	2	1
FPS-ZM1	C572629	2	2
Gasoline	D005742	2	1
Gefitinib	D000077156	2	1
lead acetate	C008261	2	1
mercuric bromide	C042720	2	1
methacrylaldehyde	C039175	2	1
Methamphetamine	D008694	2	2
Nanotubes, Carbon	D037742	2	1
NCP-2454	C000601996	2	1
Niacin	D009525	2	1
nickel acetate	C119536	2	1
nitrofen	C007350	2	1
octanoic acid	C031492	2	1
Oxaliplatin	D000077150	2	1
Paraquat	D010269	2	1
perfluorooctane sulfonic acid	C076994	2	1
Phenylmercuric Acetate	D010662	2	1
pirinixic acid	C006253	2	2
Polycyclic Aromatic Hydrocarbons	D011084	2	1
polyhexamethyleneguanidine	C060540	2	2
pyrazolo(3,4-d)pyrimidine	C014175	2	2
Rimonabant	D000077285	2	1
Spironolactone	D013148	2	1
Sulfasalazine	D012460	2	1
Tamoxifen	D013629	2	1
Testosterone	D013739	2	1
Tretinoin	D014212	2	2
tyrphostin 25	C079836	2	1
Vehicle Emissions	D001335	2	1
wogonin	C085514	2	1
Wortmannin	D000077191	2	1
7,8-Dihydro-7,8-dihydroxybenzo(a)pyrene 9,10-oxide	D015123	2	1
Acetaminophen	D000082	2	2
Acrolein	D000171	2	1
Acrylamide	D020106	2	2
alpha-pinene	C005451	2	1
Benzo(a)pyrene	D001564	2	2
Cadmium Chloride	D019256	2	2
Calcitriol	D002117	2	1
Cisplatin	D002945	2	2
Dibutyl Phthalate	D003993	2	1
methacrylaldehyde	C039175	2	1
Nanotubes, Carbon	D037742	2	1
Nicotine	D009538	2	1
Oxaliplatin	D000077150	2	1
perfluorooctanoic acid	C023036	2	2
sodium arsenite	C017947	2	1
Testosterone	D013739	2	1
Tetradecanoylphorbol Acetate	D013755	2	2
Tobacco Smoke Pollution	D014028	2	2
Topotecan	D019772	2	1
Trichloroethylene	D014241	2	1
2-amino-1-methyl-6-phenylimidazo(4,5-b)pyridine	C049584	2	1
Acrylamide	D020106	2	2
Aluminum Chloride	D000077410	2	1
Asbestos	D001194	2	1
Ascorbic Acid	D001205	2	2
Calcitriol	D002117	2	0
chromium hexavalent ion	C074702	2	1
cobaltous chloride	C018021	2	2
Cocaine	D003042	2	2
Cuprizone	D003471	2	1
Dichlorodiphenyl Dichloroethylene	D003633	2	1
Dietary Fats	D004041	2	1
Diuron	D004237	2	2
Estradiol	D004958	2	2
Ethanol	D000431	2	1
ferrous sulfate	C020748	2	2
Melatonin	D008550	2	1
Mercury	D008628	2	2
Phenobarbital	D010634	2	1
Polysaccharides	D011134	2	1
Propylthiouracil	D011441	2	1
pyrene	C030984	2	1
Quercetin	D011794	2	1
S-Adenosylmethionine	D012436	2	1
Selenium	D012643	2	1
Silicon Dioxide	D012822	2	2
Silver	D012834	2	2
thrombin receptor-activating peptide SFLLRNPNDKY	C096900	2	1
Titanium	D014025	2	1
Valproic Acid	D014635	2	1
Zinc	D015032	2	1
zinc chloride	C016837	2	1
2,3,7,8-tetrachlorodibenzofuran	C014211	2	2
4-nitroaniline	C019498	2	0
Aflatoxin B1	D016604	2	2
anagliptin	C583175	2	2
Antigens, Bacterial	D000942	2	1
Arsenic Trioxide	D000077237	2	1
Cadmium Chloride	D019256	2	1
Caffeine	D002110	2	1
Clofibrate	D002994	2	1
Clofibric Acid	D002995	2	1
Diuron	D004237	2	2
entinostat	C118739	2	1
Fenretinide	D017313	2	1
Flutamide	D005485	2	1
Formaldehyde	D005557	2	2
MK0626	C570834	2	1
nickel sulfate	C029938	2	1
Nicotine	D009538	2	1
Ovalbumin	D010047	2	1
potassium chromate(VI)	C027373	2	1
Propylthiouracil	D011441	2	1
Quercetin	D011794	2	1
Rotenone	D012402	2	1
sodium arsenite	C017947	2	2
Tacrolimus	D016559	2	1
Testosterone	D013739	2	2
Vehicle Emissions	D001335	2	2
1-Methyl-4-phenylpyridinium	D015655	1	1
2,4-dinitrotoluene	C016403	1	1
2-(4-morpholinyl)-8-phenyl-4H-1-benzopyran-4-one	C085911	1	1
4-methoxytranylcypromine	C068589	1	1
4-phenylbutyric acid	C075773	1	1
4-vinyl-1-cyclohexene dioxide	C012606	1	1
5-carboxy-8-hydroxyquinoline	C000592885	1	1
5-OH-BDE-47	C580598	1	1
6-((3-chloro)anilino)-2-(isopropyl-2-hydroxyethylamino)-9-isopropylpurine	C471843	1	1
Acetaminophen	D000082	1	1
AMG 837	C557933	1	1
Antigens, Polyomavirus Transforming	D000952	1	1
aristolochic acid I	C000228	1	1
Arsenates	D001149	1	1
Artesunate	D000077332	1	0
Ascorbic Acid	D001205	1	1
belinostat	C487081	1	1
benzo(b)fluoranthene	C006703	1	1
benzyloxycarbonylleucyl-leucyl-leucine aldehyde	C072553	1	1
Beryllium	D001608	1	1
Betaine	D001622	1	1
bis(4-hydroxyphenyl)sulfone	C543008	1	1
bisphenol F	C000611646	1	1
BMS 754807	C545990	1	1
Busulfan	D002066	1	1
butylbenzyl phthalate	C027561	1	1
Cadmium	D002104	1	1
Capecitabine	D000069287	1	1
Capsaicin	D002211	1	1
Carmustine	D002330	1	1
casticin	C054133	1	1
Chelating Agents	D002614	1	1
Chloramphenicol	D002701	1	1
chromic oxide	C023600	1	1
chromous chloride	C017133	1	1
chymostatin	C002101	1	1
Clofibric Acid	D002995	1	1
Coal Tar	D003033	1	1
Copper Sulfate	D019327	1	1
cordycepin	C058120	1	1
Corticosterone	D003345	1	1
cyanoginosin LR	C057862	1	1
Cycloheximide	D003513	1	1
Daunorubicin	D003630	1	1
Dehydroepiandrosterone	D003687	1	1
diacetoxyscirpenol	C001809	1	1
Dibutyl Phthalate	D003993	1	1
Dichloroacetic Acid	D003999	1	1
diethyl phthalate	C007379	1	1
diisobutyl phthalate	C025605	1	1
diisononyl phthalate	C012125	1	1
Dimethylnitrosamine	D004128	1	1
Docetaxel	D000077143	1	1
Drugs, Chinese Herbal	D004365	1	1
ethylene dichloride	C024565	1	1
Fenretinide	D017313	1	1
ferric oxide	C000499	1	1
Fluorouracil	D005472	1	1
Fluoxetine	D005473	1	1
fullerene C60	C069837	1	1
fumonisin B1	C056933	1	1
gamma-Tocopherol	D024504	1	1
Gasoline	D005742	1	1
Glucocorticoids	D005938	1	1
glycidol	C004312	1	1
glyphosate	C010974	1	1
GW 3965	C473027	1	1
GW8510	C500810	1	1
Hexachlorobenzene	D006581	1	1
Imatinib Mesylate	D000068877	1	0
Irbesartan	D000077405	1	1
Isocyanates	D017953	1	1
Ivermectin	D007559	1	1
lead acetate	C008261	1	1
Lidocaine	D008012	1	1
linalool	C018584	1	1
Lipopolysaccharides	D008070	1	1
Lithium Chloride	D018021	1	1
Losartan	D019808	1	1
Magnetite Nanoparticles	D058185	1	1
Melatonin	D008550	1	1
Menthol	D008610	1	1
Metals, Heavy	D019216	1	1
Methimazole	D008713	1	1
Methoxychlor	D008731	1	1
Methylmercury Compounds	D008767	1	1
methyl triclosan	C502486	1	1
Metribolone	D015741	1	1
microcystin RR	C063855	1	1
mito-carboxy proxyl	C571715	1	1
mono-(2-ethylhexyl)phthalate	C016599	1	1
mono-benzyl phthalate	C103325	1	1
monoethyl phthalate	C581825	1	1
mono-isobutyl phthalate	C575690	1	1
monoisononylphthalate	C471400	1	1
MT19c compound	C568376	1	1
Nickel	D009532	1	1
nickel chloride	C022838	1	1
nickel monoxide	C028007	1	1
nickel sulfide	C017558	1	1
Nitrogen Dioxide	D009585	1	1
N,N'-bis(salicylideneamino)ethane-manganese(II)	C090577	1	1
ochratoxin A	C025589	1	1
Oxaliplatin	D000077150	1	1
Parathion	D010278	1	1
Pesticides	D010575	1	1
Phenobarbital	D010634	1	1
Polychlorinated Biphenyls	D011078	1	1
Polycyclic Aromatic Hydrocarbons	D011084	1	1
Prednisone	D011241	1	1
Proanthocyanidins	D044945	1	1
Procainamide	D011342	1	1
Promethazine	D011398	1	1
pyrazolanthrone	C432165	1	1
pyrazolo(3,4-d)pyrimidine	C014175	1	1
pyrithione zinc	C010423	1	1
Radon	D011886	1	1
S-(1,2-dichlorovinyl)cysteine	C039961	1	1
S 20098	C084711	1	1
salubrinal	C496827	1	1
SB 203580	C093642	1	1
scriptaid	C410733	1	1
Silver Nitrate	D012835	1	1
Simvastatin	D019821	1	1
Sodium Selenite	D018038	1	1
Soot	D053260	1	1
Stavudine	D018119	1	1
Sulindac	D013467	1	1
TAK-875	C557331	1	1
terephthalic acid	C011363	1	1
tert-Butylhydroperoxide	D020122	1	1
testosterone-3-carboxymethyloxime-bovine serum albumin conjugate	C045037	1	1
Thioridazine	D013881	1	1
titanium dioxide	C009495	1	1
Toxins, Biological	D014118	1	1
U 0126	C113580	1	1
UF010 compound	C000602704	1	1
Vincristine	D014750	1	1
Vinorelbine	D000077235	1	1
Vinyl Chloride	D014752	1	1
Vitallium	D014800	1	1
Vitamin K 2	D024482	1	1
Vitamin K 3	D024483	1	1
vitamin k5	C024534	1	1
withanone	C560597	1	1
Zearalenone	D015025	1	1
abrine	C496492	1	1
Acrylamide	D020106	1	1
avobenzone	C049935	1	1
bisphenol A	C006780	1	1
Copper Sulfate	D019327	1	1
Estradiol	D004958	1	1
Fonofos	D004397	1	1
methylmercuric chloride	C004925	1	1
N-Nitrosopyrrolidine	D009242	1	1
Oxyquinoline	D015125	1	1
Parathion	D010278	1	1
Quercetin	D011794	1	1
resorcinol	C031389	1	1
S-(1,2-dichlorovinyl)cysteine	C039961	1	1
Sunitinib	D000077210	1	1
TAK-243	C000622638	1	1
terbufos	C012568	1	1
Tobacco Smoke Pollution	D014028	1	1
Urethane	D014520	1	1
1-Butanol	D020001	1	1
1-Methyl-3-isobutylxanthine	D015056	1	1
1-Naphthylisothiocyanate	D015058	1	1
1-nitropyrene	C032668	1	1
2-(1H-indazol-4-yl)-6-(4-methanesulfonylpiperazin-1-ylmethyl)-4-morpholin-4-ylthieno(3,2-d)pyrimidine	C532162	1	1
2,2,5,7,8-pentamethyl-1-hydroxychroman	C029141	1	1
2',3,3',4',5-pentachloro-4-hydroxybiphenyl	C111118	1	1
2,4,5,2',4',5'-hexachlorobiphenyl	C014024	1	1
2-amino-1-methyl-6-phenylimidazo(4,5-b)pyridine	C049584	1	1
2-amino-2-methyl-1-propanol	C006551	1	1
3,4,5,3',4'-pentachlorobiphenyl	C023035	1	1
4-(5-benzo(1,3)dioxol-5-yl-4-pyridin-2-yl-1H-imidazol-2-yl)benzamide	C459179	1	1
(4-amino-1,4-dihydro-3-(2-pyridyl)-5-thioxo-1,2,4-triazole)copper(II)	C517041	1	1
4-chloro-N-((4-(1,1-dimethylethyl)phenyl)methyl)-3-ethyl-1-methyl-1H-pyrazole-5-carboxamide	C429623	1	1
5-(2,4-dihydroxy-5-isopropylphenyl)-4-(4-morpholin-4-ylmethylphenyl)isoxazole-3-carboxylic acid ethylamide	C528044	1	1
7,8-Dihydro-7,8-dihydroxybenzo(a)pyrene 9,10-oxide	D015123	1	1
8-Bromo Cyclic Adenosine Monophosphate	D015124	1	1
abrine	C496492	1	1
acetamide	C030686	1	1
Acrylamide	D020106	1	1
adefovir dipivoxil	C106812	1	1
adrenocorticotropin zinc	C006418	1	1
Air Pollutants	D000393	1	1
Aldrin	D000452	1	1
alpha-Chlorohydrin	D000517	1	1
alpha-hexachlorocyclohexane	C040534	1	1
Ammonium Chloride	D000643	1	1
Amphetamine	D000661	1	1
Antimycin A	D000968	1	1
Arachidonic Acid	D016718	1	1
Arsenic Trioxide	D000077237	1	1
Aspirin	D001241	1	1
avobenzone	C049935	1	1
azoxystrobin	C087670	1	1
benz(a)anthracene	C030935	1	1
bis(tri-n-butyltin)oxide	C005961	1	1
Boron Compounds	D001896	1	1
Butyric Acid	D020148	1	1
Calcifediol	D002112	1	1
Chelating Agents	D002614	1	1
chloroacetaldehyde	C004656	1	1
chloropicrin	C100187	1	1
chlorpyrifos-methyl	C007031	1	1
Cholesterol	D002784	1	1
Choline	D002794	1	1
chromium hexavalent ion	C074702	1	1
Cidofovir	D000077404	1	1
Clodronic Acid	D004002	1	1
Clofibric Acid	D002995	1	1
cobaltous chloride	C018021	1	1
Copper Sulfate	D019327	1	1
Dasatinib	D000069439	1	1
deguelin	C107676	1	1
deoxynivalenol	C007262	1	1
dibenzothiophene	C016366	1	1
Dibutyl Phthalate	D003993	1	1
Dichloroacetic Acid	D003999	1	1
Diclofenac	D004008	1	1
didecyldimethylammonium	C027118	1	1
diisobutyl phthalate	C025605	1	1
Disulfiram	D004221	1	1
dorsomorphin	C516138	1	1
Doxorubicin	D004317	1	1
estradiol 3-benzoate	C074283	1	1
Ethinyl Estradiol	D004997	1	1
fenpyroximate	C415144	1	1
gemcitabine	C056507	1	1
Genistein	D019833	1	1
Gentamicins	D005839	1	1
Gold	D006046	1	1
GSK-J4	C000593030	1	1
hexabromocyclododecane	C089796	1	1
hydrazine	C029424	1	1
Ifosfamide	D007069	1	1
Ionomycin	D015759	1	1
Irinotecan	D000077146	1	1
Ivermectin	D007559	1	1
jinfukang	C544151	1	1
(+)-JQ1 compound	C561695	1	1
Lactic Acid	D019344	1	1
Lamivudine	D019259	1	1
licarin A	C432503	1	1
Lipopolysaccharides	D008070	1	1
Lucanthone	D008154	1	1
Mercuric Chloride	D008627	1	1
Metformin	D008687	1	1
Methamphetamine	D008694	1	1
Methionine	D008715	1	1
Methoprene	D008726	1	1
methylmercuric chloride	C004925	1	1
muraglitazar	C500085	1	1
Naphthoquinones	D009285	1	1
nefazodone	C051752	1	1
nickel chloride	C022838	1	1
Niclosamide	D009534	1	1
nitrofen	C007350	1	1
NSC668394	C570897	1	1
Oxaliplatin	D000077150	1	1
Palm Oil	D000073878	1	1
pentabromodiphenyl ether	C086401	1	1
phenanthrene	C031181	1	1
phorone	C018637	1	1
picoxystrobin	C556557	1	1
Piroxicam	D010894	1	1
Plant Oils	D010938	1	1
Pregnenolone Carbonitrile	D011285	1	1
Progestins	D011372	1	1
propiconazole	C045950	1	1
prostaglandin A1	C100573	1	1
pyrachlostrobin	C513428	1	1
pyrazolanthrone	C432165	1	1
pyrazole	C031280	1	1
pyrimidifen	C476509	1	1
Quercetin	D011794	1	1
Resveratrol	D000077185	1	1
Rosiglitazone	D000077154	1	1
S-(1,2-dichlorovinyl)cysteine	C039961	1	1
schizandrin B	C015499	1	1
sodium arsenate	C009277	1	1
sodium bichromate	C016104	1	1
Sodium Glutamate	D012970	1	1
Sodium Selenite	D018038	1	1
Soot	D053260	1	1
STA 9090	C533237	1	1
sulforaphane	C016766	1	1
Sunitinib	D000077210	1	1
systhane	C446685	1	1
T-2 Toxin	D013605	1	1
tesaglitazar	C501413	1	1
testosterone-3-carboxymethyloxime-bovine serum albumin conjugate	C045037	1	1
Tetrachloroethylene	D013750	1	1
Tetradecanoylphorbol Acetate	D013755	1	1
thifluzamide	C494892	1	1
Topotecan	D019772	1	1
triacsin C	C034613	1	1
tributyltin	C011559	1	1
trimellitic anhydride	C015559	1	1
triphenyl phosphate	C005445	1	1
Tungsten	D014414	1	1
UVI 3003	C525131	1	1
Vanadates	D014638	1	1
Vinyl Chloride	D014752	1	1
Vitamin K 3	D024483	1	1
Vorinostat	D000077337	1	1
Warfarin	D014859	1	1
Zidovudine	D015215	1	1
1,2-dithiol-3-thione	C049325	1	1
1-Methyl-4-phenylpyridinium	D015655	1	1
2,2-bis(4-glycidyloxyphenyl)propane	C019273	1	1
2',3,3',4',5-pentachloro-4-hydroxybiphenyl	C111118	1	1
(2,3,5,6-tetrafluoro-4-methoxymethylphenyl)methyl-2,2-dimethyl-3-(1-propenyl)cyclopropanecarboxylate	C492600	1	1
2,3-bis(3'-hydroxybenzyl)butyrolactone	C029497	1	1
2,6-dinitrotoluene	C023514	1	1
2-anisidine	C003898	1	1
2-tert-butylhydroquinone	C018855	1	1
3-(4-methylphenylsulfonyl)-2-propenenitrile	C434003	1	1
3-(5-(2,3-dichlorophenyl)-1H-tetrazol-1-yl)methylpyridine	C523668	1	1
4,4'-diaminodiphenylmethane	C009505	1	1
4-amino-2,6-dinitrotoluene	C035207	1	1
4-nitrososulfamethoxazole	C072956	1	1
5,10,15,20-tetrakis(4-sulfonatophenyl)porphyrinato iron(III) chloride	C466420	1	1
5,7-dihydroxy-6-methoxy-2-phenylchromen-4-one	C080669	1	1
7,3'-dihydroxy-4'-methoxyisoflavone	C121707	1	1
abrine	C496492	1	1
acetovanillone	C056165	1	1
Acrolein	D000171	1	1
acteoside	C058956	1	1
afimoxifene	C016601	1	1
Aflatoxin B1	D016604	1	1
Air Pollutants	D000393	1	1
Alendronate	D019386	1	1
alpha-cyano-(3,4-dihydroxy)-N-benzylcinnamide	C095512	1	1
Ammonium Chloride	D000643	1	1
Ampicillin	D000667	1	1
Anions	D000838	1	1
Antirheumatic Agents	D018501	1	1
aristolochic acid I	C000228	1	1
Ascorbic Acid	D001205	1	1
astaxanthine	C005948	1	1
Azathioprine	D001379	1	1
benz(a)anthracene	C030935	1	1
Benzene	D001554	1	1
benzo(b)fluoranthene	C006703	1	1
beta-glycerophosphoric acid	C031463	1	1
bis-N,N-dimethylamino-2-(N-methylpyrrolyl)methyl cyclopentadienyl titanium (IV)	C551172	1	1
Butyric Acid	D020148	1	1
Caffeine	D002110	1	1
CD 437	C099555	1	1
chromium hexavalent ion	C074702	1	1
chrysene	C031180	1	1
cinnamaldehyde	C012843	1	1
cobaltous chloride	C018021	1	1
copper protoporphyrin IX	C092553	1	1
Copper Sulfate	D019327	1	1
CPG-oligonucleotide	C408982	1	1
cynandione A	C403944	1	1
dapagliflozin	C529054	1	1
Dasatinib	D000069439	1	1
dibenzo(a,l)pyrene	C041517	1	1
Dibutyl Phthalate	D003993	1	1
Dicloxacillin	D004009	1	1
dicrotophos	C000944	1	1
dihydrotanshinone I	C000713095	1	1
dimethylarsinous acid	C472511	1	1
Dinitrochlorobenzene	D004137	1	1
dioscin	C019357	1	1
EB-47	C000654825	1	1
Enzyme Inhibitors	D004791	1	1
epigallocatechin gallate	C045651	1	1
erionite	C083174	1	1
Ethyl Methanesulfonate	D005020	1	1
Febuxostat	D000069465	1	1
Flutamide	D005485	1	1
Fulvestrant	D000077267	1	1
gadolinium chloride	C038958	1	1
gastrodin	C045345	1	1
Gefitinib	D000077156	1	1
Gentamicins	D005839	1	1
glyphosate	C010974	1	1
Hexadimethrine Bromide	D006583	1	1
Ibuprofen	D007052	1	1
ICG 001	C492448	1	1
Interleukin 1 Receptor Antagonist Protein	D053590	1	1
iodixanol	C044834	1	1
Iohexol	D007472	1	1
Isoflurane	D007530	1	1
Ivermectin	D007559	1	1
K 7174	C410337	1	1
Mercuric Chloride	D008627	1	1
Mesalamine	D019804	1	1
Methamphetamine	D008694	1	1
Methyl Methanesulfonate	D008741	1	1
Methylnitronitrosoguanidine	D008769	1	1
methylparaben	C015358	1	1
Metribolone	D015741	1	1
Mustard Gas	D009151	1	1
naphthalene	C031721	1	1
necrostatin-1	C507699	1	1
Nickel	D009532	1	1
N-(N-(3,5-difluorophenacetyl)alanyl)phenylglycine tert-butyl ester	C419410	1	1
NSC 689534	C558013	1	1
Nucleic Acids, Nucleotides, and Nucleosides	D009706	1	1
olaparib	C531550	1	1
Oxaliplatin	D000077150	1	1
Palmitic Acid	D019308	1	1
perfluorooctane sulfonic acid	C076994	1	1
Phenytoin	D010672	1	1
potassium nitrate	C023844	1	1
prolinedithiocarbamate	C066229	1	1
propiconazole	C045950	1	1
Propylthiouracil	D011441	1	1
pyrazolanthrone	C432165	1	1
pyrrolidine dithiocarbamic acid	C020972	1	1
rosmarinic acid	C041376	1	1
SB 203580	C093642	1	1
SC 514	C477523	1	1
Selenium	D012643	1	1
semapimod	C097256	1	1
Semaxinib	C116890	1	1
Silver Compounds	D018030	1	1
sodium arsenate	C009277	1	1
Sorafenib	D000077157	1	1
SRT1720	C525422	1	1
St. Thomas' Hospital cardioplegic solution	C041711	1	1
Sulfasalazine	D012460	1	1
Sunitinib	D000077210	1	1
TAK-243	C000622638	1	1
Taurine	D013654	1	1
tetraarsenic tetrasulfide	C534735	1	1
Thimerosal	D013849	1	1
Thyroxine	D013974	1	1
tinuvin	C016151	1	1
Tobacco Smoke Pollution	D014028	1	1
trichostatin A	C012589	1	1
triptonide	C084079	1	1
tris(1,3-dichloro-2-propyl)phosphate	C016805	1	1
tyrosyl-valyl-alanyl-aspartic acid fluoromethyl ketone	C425776	1	1
U 0126	C113580	1	1
Uranium Compounds	D017974	1	1
Vinblastine	D014747	1	1
vinclozolin	C025643	1	1
Wortmannin	D000077191	1	1
1,2-bis(2-aminophenoxy)ethane N,N,N',N'-tetraacetic acid acetoxymethyl ester	C070379	1	1
1,5-bis(2-bromophenyl)penta-1,4-dien-3-one	C550703	1	1
2-(1H-indazol-4-yl)-6-(4-methanesulfonylpiperazin-1-ylmethyl)-4-morpholin-4-ylthieno(3,2-d)pyrimidine	C532162	1	1
2,2',4,4'-tetrabromodiphenyl ether	C511295	1	1
2',3,3',4',5-pentachloro-4-hydroxybiphenyl	C111118	1	1
2-butenal	C012796	1	1
4,4'-diaminodiphenylmethane	C009505	1	1
4-(5-benzo(1,3)dioxol-5-yl-4-pyridin-2-yl-1H-imidazol-2-yl)benzamide	C459179	1	1
4-chloro-N-((4-(1,1-dimethylethyl)phenyl)methyl)-3-ethyl-1-methyl-1H-pyrazole-5-carboxamide	C429623	1	1
4-toluidine	C029370	1	1
4-vinyl-1-cyclohexene dioxide	C012606	1	1
abrine	C496492	1	1
Aflatoxin B1	D016604	1	1
arsenic trichloride	C050510	1	1
Atrazine	D001280	1	1
Beclomethasone	D001507	1	1
Butylated Hydroxytoluene	D002084	1	1
butylidenephthalide	C026105	1	1
Carbon Tetrachloride	D002251	1	1
Chlorodiphenyl (54% Chlorine)	D020111	1	1
Chlorpyrifos	D004390	1	1
Copper Sulfate	D019327	1	1
Cuprizone	D003471	1	1
Cycloheximide	D003513	1	1
Decitabine	D000077209	1	1
deguelin	C107676	1	1
Dexamethasone	D003907	1	1
Dinitrochlorobenzene	D004137	1	1
Dioxins	D004147	1	1
dorsomorphin	C516138	1	1
Enzyme Inhibitors	D004791	1	1
epigallocatechin gallate	C045651	1	1
Estradiol	D004958	1	1
folpet	C005020	1	1
Genistein	D019833	1	1
Gentamicins	D005839	1	1
Go 6976	C081021	1	1
hexabromocyclododecane	C089796	1	1
Ionomycin	D015759	1	1
Ivermectin	D007559	1	1
K 7174	C410337	1	1
Mercuric Chloride	D008627	1	1
methylmercuric chloride	C004925	1	1
Nanotubes, Carbon	D037742	1	1
nefazodone	C051752	1	1
Nickel	D009532	1	1
Paraquat	D010269	1	1
pyrachlostrobin	C513428	1	1
Rotenone	D012402	1	1
rottlerin	C085746	1	1
Smoke	D012906	1	1
Soman	D012999	1	1
Sunitinib	D000077210	1	1
Tamoxifen	D013629	1	1
tert-Butylhydroperoxide	D020122	1	1
Tetrachloroethylene	D013750	1	1
Tetradecanoylphorbol Acetate	D013755	1	1
Tretinoin	D014212	1	1
tributyl phosphate	C009524	1	1
Trichloroethylene	D014241	1	1
tris(2-butoxyethyl) phosphate	C013320	1	1
U 0126	C113580	1	1
Valsartan	D000068756	1	1
vinclozolin	C025643	1	1
Vorinostat	D000077337	1	1
1,1-bis(4-hydroxyphenyl)cyclohexane	C517113	1	1
1,2-diamino-4-nitrobenzene	C012277	1	1
1,3-butadiene	C031763	1	1
1,6-hexamethylene diisocyanate	C015262	1	1
2',3,3',4',5-pentachloro-4-hydroxybiphenyl	C111118	1	1
2,3,7,8-tetrachlorodibenzofuran	C014211	1	1
2,3-dichloro-1-propanol	C076159	1	1
2-amino-3,8-dimethylimidazo(4,5-f)quinoxaline	C036990	1	1
2-amino-3-methylimidazo(4,5-f)quinoline	C029216	1	1
2-amino-4-methylphenol	C073225	1	1
2-amino-7-(4-fluoro-2-(6-methoxypyridin-2-yl)phenyl)-4-methyl-7,8-dihydropyrido(4,3-d)pyrimidin-5(6H)-one	C570862	1	1
2-chloromethylpyridine	C091423	1	1
2-methyl-4-isothiazolin-3-one	C011506	1	1
2-tert-butylhydroquinone	C018855	1	1
2-xylene	C026114	1	1
3,4,3',4'-tetrachlorobiphenyl	C028451	1	1
4,4'-diaminodiphenylmethane	C009505	1	1
4-anisidine	C013813	1	1
4-carboxyphenylglycine	C079693	1	1
4-hydroxy-2-nonenal	C027576	1	1
7-aminocephalosporanic acid	C030735	1	1
8-Bromo Cyclic Adenosine Monophosphate	D015124	1	1
abrine	C496492	1	1
Acyclovir	D000212	1	1
alpha-Amino-3-hydroxy-5-methyl-4-isoxazolepropionic Acid	D018350	1	1
alpha-Chlorohydrin	D000517	1	1
alpidem	C052036	1	1
Amikacin	D000583	1	1
Aminosalicylic Acid	D010131	1	1
ammonium hexachloroplatinate	C018453	1	1
Amphetamine	D000661	1	1
andrographolide	C030419	1	1
Arachidonic Acid	D016718	1	1
aristolochic acid I	C000228	1	1
Arsenicals	D001152	1	1
Asbestos, Crocidolite	D017638	1	1
Ascorbic Acid	D001205	1	1
Aspirin	D001241	1	1
azaspiracid	C406592	1	1
belinostat	C487081	1	1
benz(a)anthracene	C030935	1	1
Benzalkonium Compounds	D001548	1	1
benzidine	C029876	1	1
benzyloxycarbonylleucyl-leucyl-leucine aldehyde	C072553	1	1
bicalutamide	C053541	1	1
Biological Factors	D001685	1	1
Biperiden	D001712	1	1
BIRB 796	C452139	1	1
bisphenol B	C492482	1	1
bis(tri-n-butyltin)oxide	C005961	1	1
Blood Glucose	D001786	1	1
bromfenac	C053083	1	1
bromobenzene	C032036	1	1
butyraldehyde	C018475	1	1
candoxin	C459604	1	1
Captan	D002215	1	1
captax	C005563	1	1
Carbamazepine	D002220	1	1
carbetapentane	C018861	1	1
Ceftriaxone	D002443	1	1
Chelating Agents	D002614	1	1
chlorantranilipole	C517733	1	1
Chlordecone	D007631	1	1
chloroacetaldehyde	C004656	1	1
chloropicrin	C100187	1	1
Chloroprene	D002737	1	1
Choline	D002794	1	1
Coumaphos	D003372	1	1
cresidine	C013453	1	1
cyanoginosin LR	C057862	1	1
cypermethrin	C017160	1	1
Dactinomycin	D003609	1	1
DDT	D003634	1	1
Deferoxamine	D003676	1	1
Demecolcine	D003703	1	1
deoxynivalenol	C007262	1	1
dibutyldichlorotin	C020735	1	1
didecyldimethylammonium	C027118	1	1
Dieldrin	D004026	1	1
Dietary Sucrose	D019422	1	1
Diethylhexyl Phthalate	D004051	1	1
Dimethylnitrosamine	D004128	1	1
Diphenhydramine	D004155	1	1
Drugs, Chinese Herbal	D004365	1	1
entacapone	C071192	1	1
Epichlorohydrin	D004811	1	1
Estriol	D004964	1	1
Estrone	D004970	1	1
Ethambutol	D004977	1	1
ethyl acrylate	C040833	1	1
ethylbenzene	C004912	1	1
Ethyl Methanesulfonate	D005020	1	1
Etoposide	D005047	1	1
Farnesol	D005204	1	1
fexofenadine	C093230	1	1
Fludrocortisone	D005438	1	1
Fluoxetine	D005473	1	1
Flutamide	D005485	1	1
Folic Acid	D005492	1	1
folpet	C005020	1	1
gedunin	C106014	1	1
Gentamicins	D005839	1	1
glycidol	C004312	1	1
Gold Sodium Thiomalate	D006052	1	1
hydroquinone	C031927	1	1
Hypochlorous Acid	D006997	1	1
Ibuprofen	D007052	1	1
ICG 001	C492448	1	1
incobotulinumtoxinA	C545476	1	1
indeno(1,2,3-cd)pyrene	C041508	1	1
Indomethacin	D007213	1	1
Ionomycin	D015759	1	1
Isoproterenol	D007545	1	1
K 7174	C410337	1	1
Ketoconazole	D007654	1	1
Leflunomide	D000077339	1	1
Levofloxacin	D064704	1	1
lumiracoxib	C473384	1	1
Maleic Anhydrides	D008299	1	1
manganese chloride	C025340	1	1
Mebendazole	D008463	1	1
Metformin	D008687	1	1
Methamphetamine	D008694	1	1
Methionine	D008715	1	1
Methotrexate	D008727	1	1
Methylenebis(chloroaniline)	D008753	1	1
Methylene Chloride	D008752	1	1
methyleugenol	C005223	1	1
Methylmethacrylate	D020366	1	1
Methylprednisolone	D008775	1	1
Mitomycin	D016685	1	1
mono-(2-ethylhexyl)phthalate	C016599	1	1
monomethylarsonous acid	C406082	1	1
Mycophenolic Acid	D009173	1	1
Nanotubes, Carbon	D037742	1	1
naphthalene	C031721	1	1
Naphthoquinones	D009285	1	1
n-butoxyethanol	C017096	1	1
Nevirapine	D019829	1	1
nickel sulfate	C029938	1	1
nitrofen	C007350	1	1
N-methyl-4-aminophenol	C014112	1	1
N-Nitrosopyrrolidine	D009242	1	1
nonylphenol	C025256	1	1
NSC668394	C570897	1	1
NSC 689534	C558013	1	1
ochratoxin A	C025589	1	1
Oseltamivir	D053139	1	1
Oxadiazoles	D010069	1	1
oxybenzone	C005290	1	1
PCI 5002	C568608	1	1
Penbutolol	D010394	1	1
perfluorooctane sulfonic acid	C076994	1	1
perfluorooctanoic acid	C023036	1	1
Phenol	D019800	1	1
Pioglitazone	D000077205	1	1
Piroxicam	D010894	1	1
Polychlorinated Biphenyls	D011078	1	1
potassium bromate	C019536	1	1
Potassium Dichromate	D011192	1	1
Procyclidine	D011352	1	1
Progesterone	D011374	1	1
Protriptyline	D011530	1	1
racecadotril	C049331	1	1
Raloxifene Hydrochloride	D020849	1	1
S-(1,1,2,2-tetrafluoroethyl)cysteine	C064116	1	1
S-(1,2-dichlorovinyl)cysteine	C039961	1	1
SB 203580	C093642	1	1
schizandrin B	C015499	1	1
Selenium	D012643	1	1
si-wu-tang	C403258	1	1
sodium bichromate	C016104	1	1
Sodium Dodecyl Sulfate	D012967	1	1
Sodium Fluoride	D012969	1	1
Sodium Selenite	D018038	1	1
sulforaphane	C016766	1	1
Sunitinib	D000077210	1	1
systhane	C446685	1	1
Temozolomide	D000077204	1	1
tetrathiomolybdate	C020809	1	1
Thapsigargin	D019284	1	1
Thiamethoxam	D000077922	1	1
Thiram	D013893	1	1
Ticrynafen	D013989	1	1
Tolcapone	D000077867	1	1
Trazodone	D014196	1	1
triacsin C	C034613	1	1
Trihexyphenidyl	D014282	1	1
Triiodothyronine	D014284	1	1
trimellitic anhydride	C015559	1	1
tri-o-cresyl phosphate	C025541	1	1
triphenyl phosphate	C005445	1	1
triptonide	C084079	1	1
tris(2-butoxyethyl) phosphate	C013320	1	1
Troglitazone	D000077288	1	1
Urethane	D014520	1	1
vanillin	C100058	1	1
Vincristine	D014750	1	1
Volatile Organic Compounds	D055549	1	1
zafirlukast	C062735	1	1
Zearalenone	D015025	1	1
Zinc	D015032	1	1
Ziram	D015039	1	1
1,2,5,6-dibenzanthracene	C026486	1	1
1,2-Dimethylhydrazine	D019813	1	1
1-(2-trifluoromethoxyphenyl)-2-nitroethanone	C576882	1	1
1-Butanol	D020001	1	1
1-nitropyrene	C032668	1	1
2,2,5,7,8-pentamethyl-1-hydroxychroman	C029141	1	1
2,2-bis(4-hydroxyphenyl)-1,1,1-trichloroethane	C404910	1	1
2',3,3',4',5-pentachloro-4-hydroxybiphenyl	C111118	1	1
2,3-dimethoxy-1,4-naphthoquinone	C063002	1	1
2,6-dinitrotoluene	C023514	1	1
2-ethylhexyldiphenylphosphate	C018535	1	1
3,4,3',4'-tetrachlorobiphenyl	C028451	1	1
3-hydroxyacetanilide	C026137	1	1
4-(4-((5-(4,5-dimethyl-2-nitrophenyl)-2-furanyl)methylene)-4,5-dihydro-3-methyl-5-oxo-1H-pyrazol-1-yl)benzoic acid	C584509	1	1
4,4'-diaminodiphenylmethane	C009505	1	1
(4-amino-1,4-dihydro-3-(2-pyridyl)-5-thioxo-1,2,4-triazole)copper(II)	C517041	1	1
4-bromodiphenyl ether	C000626479	1	1
4-chloro-N-((4-(1,1-dimethylethyl)phenyl)methyl)-3-ethyl-1-methyl-1H-pyrazole-5-carboxamide	C429623	1	1
7,8-Dihydro-7,8-dihydroxybenzo(a)pyrene 9,10-oxide	D015123	1	1
7-(benzylamino)-1,3,4,8-tetrahydropyrrolo(4,3,2-de)quinolin-8(1H)-one	C553817	1	1
8-Bromo Cyclic Adenosine Monophosphate	D015124	1	1
abrine	C496492	1	1
acetamide	C030686	1	1
Acetylcysteine	D000111	1	1
Acrylamide	D020106	1	1
adefovir dipivoxil	C106812	1	1
afimoxifene	C016601	1	1
Air Pollutants	D000393	1	1
Ammonium Chloride	D000643	1	1
Amphetamine	D000661	1	1
amphotericin B, deoxycholate drug combination	C059765	1	1
Ampicillin	D000667	1	1
Antimycin A	D000968	1	1
Ascorbic Acid	D001205	1	1
avobenzone	C049935	1	1
Azathioprine	D001379	1	1
AZM551248	C547126	1	1
azoxystrobin	C087670	1	1
belinostat	C487081	1	1
Benztropine	D001590	1	1
beta-N-methylamino-L-alanine	C001824	1	1
Bexarotene	D000077610	1	1
bis(tri-n-butyltin)oxide	C005961	1	1
Boron Compounds	D001896	1	1
borrelidin	C005066	1	1
butyraldehyde	C018475	1	1
Caffeine	D002110	1	1
Carbamazepine	D002220	1	1
casticin	C054133	1	1
Cephaloridine	D002509	1	1
chloroacetaldehyde	C004656	1	1
chloropicrin	C100187	1	1
Chlorpromazine	D002746	1	1
Chlorpyrifos	D004390	1	1
Choline	D002794	1	1
Chromium	D002857	1	1
chromium hexavalent ion	C074702	1	1
Cidofovir	D000077404	1	1
Clobetasol	D002990	1	1
Clodronic Acid	D004002	1	1
Clofibrate	D002994	1	1
Clomipramine	D002997	1	1
Copper Sulfate	D019327	1	1
Corticosterone	D003345	1	1
coumarin	C030123	1	1
cupric oxide	C030973	1	1
cyanoginosin LR	C057862	1	1
Cyclophosphamide	D003520	1	1
cyproconazole	C093628	1	1
Dasatinib	D000069439	1	1
decabromobiphenyl ether	C010902	1	1
deguelin	C107676	1	1
deoxynivalenol	C007262	1	1
Diazinon	D003976	1	1
Dibutyl Phthalate	D003993	1	1
Dichloroacetic Acid	D003999	1	1
dicrotophos	C000944	1	1
didecyldimethylammonium	C027118	1	1
Dietary Sucrose	D019422	1	1
diisobutyl phthalate	C025605	1	1
dimethylarsinous acid	C472511	1	1
Dinitrochlorobenzene	D004137	1	1
Disulfiram	D004221	1	1
Doxepin	D004316	1	1
Doxorubicin	D004317	1	1
Ellagic Acid	D004610	1	1
Endosulfan	D004726	1	1
Enzyme Inhibitors	D004791	1	1
epoxiconazole	C109476	1	1
erucylphospho-N,N,N-trimethylpropylammonium	C472787	1	1
Erythromycin	D004917	1	1
ethylene dichloride	C024565	1	1
fenpyroximate	C415144	1	1
Flutamide	D005485	1	1
Formaldehyde	D005557	1	1
Freund's Adjuvant	D005620	1	1
Gentamicins	D005839	1	1
Glucose	D005947	1	1
gossypol acetic acid	C028178	1	1
Haloperidol	D006220	1	1
Hexachlorocyclohexane	D001556	1	1
hydroquinone	C031927	1	1
Ibuprofen	D007052	1	1
ICG 001	C492448	1	1
Ifosfamide	D007069	1	1
IMOL S-140	C011582	1	1
Indomethacin	D007213	1	1
Ionomycin	D015759	1	1
Ivermectin	D007559	1	1
K 7174	C410337	1	1
Lamivudine	D019259	1	1
Leflunomide	D000077339	1	1
licochalcone B	C541528	1	1
Lipopolysaccharides	D008070	1	1
Lucanthone	D008154	1	1
Luteolin	D047311	1	1
manganese chloride	C025340	1	1
Mercuric Chloride	D008627	1	1
Methapyrilene	D008701	1	1
Methionine	D008715	1	1
Methotrexate	D008727	1	1
methylmercury II	C030957	1	1
Methylnitrosourea	D008770	1	1
methylparaben	C015358	1	1
Methylprednisolone	D008775	1	1
Methyltestosterone	D008777	1	1
Metribolone	D015741	1	1
Mifepristone	D015735	1	1
Mitoxantrone	D008942	1	1
N(6)-(delta(2)-isopentenyl)adenine	C001478	1	1
n-butoxyethanol	C017096	1	1
nefazodone	C051752	1	1
nickel monoxide	C028007	1	1
nitrofen	C007350	1	1
N-Nitrosopyrrolidine	D009242	1	1
NSC668394	C570897	1	1
NSC 689534	C558013	1	1
Oxazolone	D010081	1	1
Paraquat	D010269	1	1
PCI 5002	C568608	1	1
Pentamidine	D010419	1	1
pentanal	C046012	1	1
perchlorate	C494474	1	1
perfluorooctane sulfonic acid	C076994	1	1
Perhexiline	D010480	1	1
Phenylephrine	D010656	1	1
phorone	C018637	1	1
Phosgene	D010705	1	1
Phthalic Acids	D010795	1	1
picoxystrobin	C556557	1	1
Piroxicam	D010894	1	1
potassium bromate	C019536	1	1
Prednisolone	D011239	1	1
Pregnenolone Carbonitrile	D011285	1	1
prochloraz	C045362	1	1
Progestins	D011372	1	1
propiconazole	C045950	1	1
pyrachlostrobin	C513428	1	1
Pyrazinamide	D011718	1	1
pyrimidifen	C476509	1	1
Quinidine	D011802	1	1
quinocetone	C502851	1	1
Raloxifene Hydrochloride	D020849	1	1
Ritodrine	D012312	1	1
Rosiglitazone	D000077154	1	1
S-(1,2-dichlorovinyl)cysteine	C039961	1	1
santicizer 148	C049807	1	1
schizandrin B	C015499	1	1
Silver	D012834	1	1
Silver Compounds	D018030	1	1
Silymarin	D012838	1	1
Sirolimus	D020123	1	1
sodium arsenate	C009277	1	1
sodium bichromate	C016104	1	1
Sodium Dodecyl Sulfate	D012967	1	1
Sodium Selenite	D018038	1	1
Streptozocin	D013311	1	1
sulforaphane	C016766	1	1
Sulindac	D013467	1	1
Sunitinib	D000077210	1	1
systhane	C446685	1	1
T-2 Toxin	D013605	1	1
TAK-243	C000622638	1	1
tallow	C013698	1	1
tanshinone	C021751	1	1
Temozolomide	D000077204	1	1
Testosterone	D013739	1	1
tetrabromobisphenol A	C020806	1	1
Tetrachloroethylene	D013750	1	1
Tetracycline	D013752	1	1
Tetradecanoylphorbol Acetate	D013755	1	1
thifluzamide	C494892	1	1
Thioacetamide	D013853	1	1
Thioridazine	D013881	1	1
Tobacco Smoke Pollution	D014028	1	1
Toluene 2,4-Diisocyanate	D014051	1	1
trans-1,4-Bis(2-chlorobenzaminomethyl)cyclohexane Dihydrochloride	D001371	1	1
tri-(2-chloroisopropyl)phosphate	C072782	1	1
tributyl phosphate	C009524	1	1
tributyltin	C011559	1	1
triptolide	C001899	1	1
tris(chloroethyl)phosphate	C031324	1	1
Urethane	D014520	1	1
Vehicle Emissions	D001335	1	1
vinclozolin	C025643	1	1
vinylidene chloride	C029297	1	1
Vorinostat	D000077337	1	1
Warfarin	D014859	1	1
Zidovudine	D015215	1	1
Zinc	D015032	1	1
1,2-dithiol-3-thione	C049325	1	1
1-Naphthylisothiocyanate	D015058	1	1
1-UFT protocol	C031903	1	1
2',3,3',4',5-pentachloro-4-hydroxybiphenyl	C111118	1	1
2-methyl-4-isothiazolin-3-one	C011506	1	1
3-methyladenine	C025946	1	1
4,4'-diaminodiphenylmethane	C009505	1	1
7,8-Dihydro-7,8-dihydroxybenzo(a)pyrene 9,10-oxide	D015123	1	1
abrine	C496492	1	1
Acetaminophen	D000082	1	1
Air Pollutants	D000393	1	1
aloxistatin	C108192	1	1
alpha-solanine	C514919	1	1
Ammonium Chloride	D000643	1	1
Amphetamine	D000661	1	1
Arachidonic Acid	D016718	1	1
aristolochic acid I	C000228	1	1
Arsenates	D001149	1	1
arsenite	C015001	1	1
beauvericin	C004456	1	1
bicalutamide	C053541	1	1
Bilirubin	D001663	1	1
bisperoxovanadium	C472777	1	1
butyraldehyde	C018475	1	1
CA 074 methyl ester	C400541	1	1
Cadmium	D002104	1	1
Chlorodiphenyl (54% Chlorine)	D020111	1	1
Cholecalciferol	D002762	1	1
Cisplatin	D002945	1	1
Clofibrate	D002994	1	1
Clofibric Acid	D002995	1	1
cobaltous chloride	C018021	1	1
Cocaine	D003042	1	1
Copper	D003300	1	1
deoxynivalenol	C007262	1	1
Dibutyl Phthalate	D003993	1	1
dicrotophos	C000944	1	1
didecyldimethylammonium	C027118	1	1
Diethylnitrosamine	D004052	1	1
Dihydrotestosterone	D013196	1	1
diisobutyl phthalate	C025605	1	1
Dinitrochlorobenzene	D004137	1	1
enniatins	C100264	1	1
Enzyme Inhibitors	D004791	1	1
Estradiol	D004958	1	1
Ethinyl Estradiol	D004997	1	1
ferric oxide	C000499	1	1
Gasoline	D005742	1	1
Glucose	D005947	1	1
Herbicides	D006540	1	1
ICG 001	C492448	1	1
Ionomycin	D015759	1	1
Iron Compounds	D058085	1	1
Ivermectin	D007559	1	1
K 7174	C410337	1	1
Lead	D007854	1	1
lead nitrate	C017461	1	1
leucyl-leucine-methyl ester	C045139	1	1
Lipopolysaccharides	D008070	1	1
Melatonin	D008550	1	1
Methamphetamine	D008694	1	1
Methylmercury Compounds	D008767	1	1
mono-(2-ethylhexyl)phthalate	C016599	1	1
Nicotine	D009538	1	1
nitrosobenzylmethylamine	C014707	1	1
NSC 689534	C558013	1	1
ON 01910	C507134	1	1
Oxygen	D010100	1	1
Paclitaxel	D017239	1	1
Pentachlorophenol	D010416	1	1
Polycyclic Aromatic Hydrocarbons	D011084	1	1
Potassium Dichromate	D011192	1	1
PQQ Cofactor	D045542	1	1
propiverine	C015586	1	1
pyrachlostrobin	C513428	1	1
Pyrogallol	D011748	1	1
Rimonabant	D000077285	1	1
Sarin	D012524	1	1
Silver	D012834	1	1
sodium arsenate	C009277	1	1
Sodium Fluoride	D012969	1	1
Soman	D012999	1	1
Sunitinib	D000077210	1	1
T-2 Toxin	D013605	1	1
Tamoxifen	D013629	1	1
Tetradecanoylphorbol Acetate	D013755	1	1
Thiophenes	D013876	1	1
titanium dioxide	C009495	1	1
trifloxystrobin	C467051	1	1
triptonide	C084079	1	1
Troglitazone	D000077288	1	1
Uranium	D014501	1	1
uranyl acetate	C005460	1	1
Vitamin E	D014810	1	1
Zidovudine	D015215	1	1
Zinc Oxide	D015034	1	1
zingiberis rhizome carbonisata	C000717949	1	1
10-nitro-oleic acid	C521487	1	1
1,3-dihydroxy-4,4,5,5-tetramethyl-2-(4-carboxyphenyl)tetrahydroimidazole	C079393	1	1
13-hydroperoxy-9,11-octadecadienoic acid	C038649	1	1
1-Butanol	D020001	1	1
1-Methyl-3-isobutylxanthine	D015056	1	1
2,2-bis(4-glycidyloxyphenyl)propane	C019273	1	1
2-(2-chloro-4-iodophenylamino)-N-cyclopropylmethoxy-3,4-difluorobenzamide	C120227	1	1
22-hydroxycholesterol	C003585	1	1
2',3,3',4',5-pentachloro-4-hydroxybiphenyl	C111118	1	1
2-chloro-5-nitrobenzanilide	C457499	1	1
2-methyl-4-isothiazolin-3-one	C011506	1	1
3-nitrobenzanthrone	C117220	1	1
4,4'-diaminodiphenylmethane	C009505	1	1
4-(4-fluorophenyl)-2-(4-hydroxyphenyl)-5-(4-pyridyl)imidazole	C090942	1	1
4-amino-5-(4-methylphenyl)-7-(tert-butyl)pyrazolo(3,4-d)pyrimidine	C108123	1	1
7,8-Dihydro-7,8-dihydroxybenzo(a)pyrene 9,10-oxide	D015123	1	1
Acetylcholine	D000109	1	1
Aflatoxin B1	D016604	1	1
Air Pollutants	D000393	1	1
Alloys	D000497	1	1
alpha-Tocopherol	D024502	1	1
Amphetamine	D000661	1	1
Antirheumatic Agents	D018501	1	1
Asbestos, Amphibole	D017636	1	1
Asbestos, Crocidolite	D017638	1	1
Aspirin	D001241	1	1
benz(a)anthracene	C030935	1	1
benzo(b)fluoranthene	C006703	1	1
beta Carotene	D019207	1	1
bis(4-hydroxyphenyl)sulfone	C543008	1	1
bisphenol F	C000611646	1	1
Bleomycin	D001761	1	1
Butyric Acid	D020148	1	1
cadmium nitrate	C035196	1	1
Caffeine	D002110	1	1
Calcitriol	D002117	1	1
Camptothecin	D002166	1	1
Captan	D002215	1	1
Carbamazepine	D002220	1	1
Celecoxib	D000068579	1	1
Chlorodiphenyl (54% Chlorine)	D020111	1	1
Ciprofloxacin	D002939	1	1
Clofibrate	D002994	1	1
Coal Tar	D003033	1	1
cobaltiprotoporphyrin	C007095	1	1
cobaltous chloride	C018021	1	1
Corticosterone	D003345	1	1
cumene	C015763	1	1
Cycloheximide	D003513	1	1
cylindrospermopsin	C089595	1	1
cyproconazole	C093628	1	1
Dactinomycin	D003609	1	1
Depsipeptides	D047630	1	1
diallyl disulfide	C028009	1	1
diallyl trisulfide	C042577	1	1
Dibutyl Phthalate	D003993	1	1
Dietary Sucrose	D019422	1	1
Diethylstilbestrol	D004054	1	1
Docosahexaenoic Acids	D004281	1	1
domoic acid	C012301	1	1
Eicosapentaenoic Acid	D015118	1	1
Equol	D060754	1	1
erucylphospho-N,N,N-trimethylpropylammonium	C472787	1	1
Ethyl Methanesulfonate	D005020	1	1
[truncated: 444 more rows]
